# Supplementary material for: Endogenous molecular network reveals two mechanisms of heterogeneity within gastric cancer
Source: Oncotarget. 2015 Apr 24;6(15):13607–27. doi: 10.18632/oncotarget.3633 (PMC4537037; doi:10.18632/oncotarget.3633)
Supplement: Supplementary file 2 [file oncotarget-06-13607-s002.xlsx]

## Sheet: 工作表1
Table S19. Comparing model predictions and relative expression change of downstream nodes of signaling pathways
		Gene Symbol	Theoretical Results		GSE19826	GSE22183
			P1/A1	P2/A1	GC/N	GC/N
VEGF signaling	COX2	COX2	↑	↑	↓	↓
AP-1 targeting genes	EGFR	EGFR	↑	↑	↑	↑
	HB-EGF	HBEGF	↑	↑	↓	↑
	Cyclin D1	CCND1	↑	↑	↑	↑
	p53	TP53	↑	↑	↑	↓
	Fas ligand	FASL	↑	↑	↓	↓
	Fas	FAS	↑	↑	↑	↓
	BCL-2	BCL2	↑	↑	↑	↓
	BCL-xL	BCL2L1	↑	↑	↑	↑
	BCL3	BCL3	↑	↑	↑	↑
	Myc	MYC	↑	↑	↑	↑
	IL-10	IL10	↑	↑	↓	↑
	TGF-β1	TGFB1	↑	↑	↑	↓
	IL-8	IL8	↑	↑	↑	↑
	p27	CDKN1B	↓	↓	↑	↑
	PTEN	PTEN	↓	↓	↓	↓
	IFN-γ	IFNG	↑	↑	↑	↓
	p16	CDKN1A	↑	↑	↑	↑
	DNMT1	DNMT1	↑	↑	↑	↑
	Bim	BCL2L11	↑	↑	-	↑
	uPA	PLAU	↑	↑	↑	↑
	uPAR	PLAUR	↑	↑	↑	-
	MMP1	MMP1	↑	↑	↑	↑
	MMP3	MMP3	↑	↑	↑	↓
	CD44	CD44	↑	↑	↑	↓
	Cathepsin L1	CTSL1	↑	↑	↑	↑
	Cathepsin L2	CTSL2	↑	↑	↑	↑
	p16	CDKN2A	↑	↑	↑	↑
	ezrin	EZR	↑	↑	↓	↑
	TPM3	TPM3	↑	↑	-	↑
	c-Myb	MYB	↑	↑	↑	↑
	MMP9	MMP9	↑	↑	↑	↑
	DMP1	DMP1	↑	↑	↓	↑
	IL-4	IL4	↑	↑	↓	↓
	EGR1	EGR1	↑	↑	-	↓
	CCL2	CCL2	↑	↑	↑	-
	MICA	MICA /// MICB	↑	↑	-	-
	CSF2	CSF2	↑	↑	-	↑
	NTS1	NTS	↑	↑	↓	↑
	ETS1	ETS1	↑	↑	↑	↓
	IL-5	IL5	↑	↑	↓	-
	IL-2	TIMP1	↑	↑	↑	↓
	TH	TH	↑	↑	↑	↑
	TCF4	TCF4	↑	↑	↑	↓
	IL-2	IL2	↑	↑	↑	↑
	Fos	FOS	↑	↑	↓	↓
	GJA1	GJA1	↑	↑	↑	↓
	Fosl1	FOSL1	↑	↑	↑	↑
	Fosl1	FOSL2	↑	↑	-	↓
	CYR61	CYR61	↑	↑	↑	↓
	PENK	PENK	↓	↓	↑	↓
	ESR1	ESR1	↑	↑	-	-
	endothelin 1	EDN1	↑	↑	↓	↓
	tyrosine hydroxylase	CDK1	↑	↑	↑	↑
	FABP4	FABP4	↑	↑	↓	↑
	Metallothionein 2A	MT2A	↑	↑	↓	↓
	DMTF1	DMTF1	↑	↑	-	↓
	NR3C1	NR3C1	↑	↑	-	↓
NFkB signaling	XIAP	XIAP	↑	↑	↑	↑
	Bcl-XL	BCL2L1	↑	↑	-	↑
	Bcl-2	BCL2	↑	↑	↑	↑
	IL-8	IL-8	↑	↑	↑	↑
	IL-1β	IL1A	↑	↑	↑	↑
	TNF-α	TNF	↑	↑	↑	↑
	COX2	COX2	↑	↑	↓	↓
	tumor necrosis factor (ligand) superfamily, member 13b	TNFSF13B	↑	↑	↑	-
	PR domain containing 1, with ZNF domain	PRDM1	↑	↑	-	↓
	chemokine (C-C motif) ligand 5	CCL5	↑	↑	↑	↑
	NA	CCL14-CCL15 /// CCL15	↑	↑	↑	↑
	chemokine (C-C motif) ligand 17	CCL17	↑	↑	↓	↑
	chemokine (C-C motif) ligand 19	CCL19	↑	↑	↑	-
	chemokine (C-C motif) ligand 20	CCL20	↑	↑	-	↑
	chemokine (C-C motif) ligand 22	CCL22	↑	↑	↑	-
	chemokine (C-C motif) ligand 23	CCL23	↑	↑	-	-
	chemokine (C-C motif) ligand 28	CCL28	↑	↑	↓	↑
	chemokine (C-X-C motif) ligand 1 (melanoma growth stimulating activity, alpha)	CXCL1	↑	↑	-	↑
	chemokine (C-X-C motif) ligand 10	CXCL10	↑	↑	↑	↑
	chemokine (C-X-C motif) ligand 3	CXCL3	↑	↑	↓	↑
	interleukin 2	IL2	↑	↑	↑	↑
	interleukin 6 (interferon, beta 2)	IL6	↑	↑	-	↓
	interleukin 8	IL8	↑	↑	↑	↑
	interleukin 9	IL9	↑	↑	↓	↑
	interleukin 11	IL11	↑	↑	↑	↓
	interleukin 12B (natural killer cell stimulatory factor 2, cytotoxic lymphocyte maturation factor 2, p40)	IL12B	↑	↑	↑	↑
	interleukin 12A (natural killer cell stimulatory factor 1, cytotoxic lymphocyte maturation factor 1, p35)	IL12A	↑	↑	↑	↓
	interleukin 13	IL13	↑	↑	↓	-
	interleukin 17A	IL17A	↑	↑	↓	↑
	interleukin 17B	IL17B	↑	↑	↑	↓
	interleukin 17C	IL17C	↑	↑	↓	↑
	interleukin 17D	IL17D	↑	↑	↑	↑
	interleukin 17F	IL17F	↑	↑	↑	↓
	interleukin 23, alpha subunit p19	IL23A	↑	↑	↑	↑
	interleukin 27	IL27	↑	↑	↓	↑
	Epstein-Barr virus induced 3	EBI3	↑	↑	-	↑
	interferon, beta 1, fibroblast	IFNB1	↑	↑	↓	↑
	chemokine (C-X-C motif) ligand 5	CXCL5	↑	↑	↑	↑
	lymphotoxin alpha (TNF superfamily, member 1)	LTA	↑	↑	↓	↑
	lymphotoxin beta (TNF superfamily, member 3)	LTB	↑	↑	↑	↑
	chemokine (C-C motif) ligand 2	CCL2	↑	↑	↑	-
	chemokine (C-X-C motif) ligand 9	CXCL9	↑	↑	↑	↓
	NA	CCL3 /// CCL3L1 /// CCL3L3	↑	↑	↑	↑
	chemokine (C-C motif) ligand 4	CCL4	↑	↑	↑	↑
	chemokine (C-X-C motif) ligand 3	CXCL3	↑	↑	↓	↑
	chemokine (C-C motif) ligand 20	CCL20	↑	↑	-	↑
	chemokine (C-X-C motif) ligand 5	CXCL5	↑	↑	↑	↑
	chemokine (C-C motif) ligand 1	CCL1	↑	↑	↓	-
	tumor necrosis factor (ligand) superfamily, member 10	TNFSF10	↑	↑	-	↑
	trefoil factor 3 (intestinal)	TFF3	↑	↑	↑	↑
	tumor necrosis factor (ligand) superfamily, member 15	TNFSF15	↑	↑	↑	↑
	CD80 molecule	CD80	↑	↑	-	-
	chemokine (C-C motif) receptor 5	CCR5	↑	↑	↑	-
	chemokine (C-C motif) receptor 7	CCR7	↑	↑	↑	↓
	tumor necrosis factor receptor superfamily, member 9	TNFRSF9	↑	↑	↑	↑
	CD40 ligand	CD40LG	↑	↑	↑	-
	CD3g molecule, gamma (CD3-TCR complex)	CD3G	↑	↑	↑	↓
	complement component (3d/Epstein Barr virus) receptor 2	CR2	↑	↑	-	↑
	CD38 molecule	CD38	↑	↑	-	↑
	CD40 molecule, TNF receptor superfamily member 5	CD40	↑	↑	-	-
	CD48 molecule	CD48	↑	↑	-	-
	CD83 molecule	CD83	↑	↑	↑	↑
	CD86 molecule	CD86	↑	↑	↑	↑
	solute carrier family 3 (activators of dibasic and neutral amino acid transport), member 2	SLC3A2	↑	↑	↑	↑
	tumor necrosis factor receptor superfamily, member 4	TNFRSF4	↑	↑	↑	-
	Fc fragment of IgG, receptor, transporter, alpha	FCGRT	↑	↑	↑	↓
	Fc fragment of IgE, low affinity II, receptor for (CD23)	FCER2	↑	↑	↑	-
	major histocompatibility complex, class I, G	HLA-G	↑	↑	↑	-
	interleukin 2 receptor, alpha	IL2RA	↑	↑	↑	↑
	NA	IGHG1 /// IGHG2 /// IGHM /// IGHV4-31	↑	↑	-	↓
	NA	IGK@ /// IGKC	↑	↑	↓	↑
	bradykinin receptor B1	BDKRB1	↑	↑	-	↓
	major histocompatibility complex, class I, B	HLA-B	↑	↑	-	-
	beta-2-microglobulin	B2M	↑	↑	-	-
	nucleotide-binding oligomerization domain containing 2	NOD2	↑	↑	↑	↑
	peptidoglycan recognition protein 1	PGLYRP1	↑	↑	↓	↑
	CD3g molecule, gamma (CD3-TCR complex)	CD3G	↑	↑	↑	↓
	toll-like receptor 2	TLR2	↑	↑	↑	↑
	toll-like receptor 9	TLR9	↑	↑	↓	-
	triggering receptor expressed on myeloid cells 1	TREM1	↑	↑	↑	↓
	complement factor B	CFB	↑	↑	-	↑
	complement component (3d/Epstein Barr virus) receptor 2	CR2	↑	↑	-	↑
	proteasome (prosome, macropain) subunit, beta type, 9 (large multifunctional peptidase 2)	PSMB9	↑	↑	↑	↑
	transporter 1, ATP-binding cassette, sub-family B (MDR/TAP)	TAP1	↑	↑	↑	↑
	TAP binding protein (tapasin)	TAPBP	↑	↑	↑	↑
	CD209 molecule	CD209	↑	↑	↓	-
	selectin E	SELE	↑	↑	↑	↓
	endoglin	ENG	↑	↑	↑	↓
	fibronectin 1	FN1	↑	↑	↑	↓
	mucosal vascular addressin cell adhesion molecule 1	MADCAM1	↑	↑	↓	↑
	neural cell adhesion molecule 1	NCAM1	↑	↑	↓	-
	neural cell adhesion molecule 2	NCAM2	↑	↑	↑	↓
	selectin P (granule membrane protein 140kDa, antigen CD62)	SELP	↑	↑	-	↑
	tenascin C	TNC	↑	↑	↑	↓
	vascular cell adhesion molecule 1	VCAM1	↑	↑	↑	-
	angiotensinogen (serpin peptidase inhibitor, clade A, member 8)	AGT	↑	↑	↑	↑
	complement component 4 binding protein, alpha	C4BPA	↑	↑	↑	↑
	complement factor B	CFB	↑	↑	-	↑
	NA	C4A /// C4B /// LOC100509001	↑	↑	↑	↑
	hepcidin antimicrobial peptide	HAMP	↑	↑	-	-
	lipopolysaccharide binding protein	LBP	↑	↑	↑	-
	pentraxin 3, long	PTX3	↑	↑	↑	↓
	NA	SAA1 /// SAA2	↑	↑	↑	↑
	cytochrome P450, family 7, subfamily B, polypeptide 1	CYP7B1	↑	↑	-	-
	prostaglandin-endoperoxide synthase 2 (prostaglandin G/H synthase and cyclooxygenase)	PTGS2	↑	↑	↑	↑
	ferritin, heavy polypeptide 1	FTH1	↑	↑	↑	↓
	glutamate-cysteine ligase, catalytic subunit	GCLC	↑	↑	-	↑
	glutamate-cysteine ligase, modifier subunit	GCLM	↑	↑	-	↑
	heat shock protein 90kDa alpha (cytosolic), class A member 1	HSP90AA1	↑	↑	↑	-
	arachidonate 12-lipoxygenase	ALOX12	↑	↑	↑	-
	SUMO1/sentrin/SMT3 specific peptidase 2	SENP2	↑	↑	-	-
	superoxide dismutase 1, soluble	SOD1	↑	↑	-	-
	superoxide dismutase 2, mitochondrial	SOD2	↑	↑	↑	↑
	NAD(P)H dehydrogenase, quinone 1	NQO1	↑	↑	↓	↑
	selenoprotein S	SELS	↑	↑	-	-
	ATP-binding cassette, sub-family A (ABC1), member 1	ABCA1	↑	↑	↑	-
	ATP-binding cassette, sub-family C (CFTR/MRP), member 6	ABCC6	↑	↑	-	↑
	adenosine A1 receptor	ADORA1	↑	↑	-	-
	NA	ADORA2A /// SPECC1L	↑	↑	-	↑
	sodium channel, nonvoltage-gated 1 alpha	SCNN1A	↑	↑	↓	↑
	bradykinin receptor B1	BDKRB1	↑	↑	-	↓
	opioid receptor, delta 1	OPRD1	↑	↑	↓	-
	KiSS-1 metastasis-suppressor	KISS1	↑	↑	-	↑
	oxidized low density lipoprotein (lectin-like) receptor 1	OLR1	↑	↑	↑	↑
	ATP-binding cassette, sub-family B (MDR/TAP), member 4	ABCB4	↑	↑	↑	↓
	opioid receptor, mu 1	OPRM1	↑	↑	↓	-
	glutamate receptor, metabotropic 2	GRM2	↑	↑	↓	-
	neuropeptide Y receptor Y1	NPY1R	↑	↑	-	↑
	oxytocin receptor	OXTR	↑	↑	↑	↓
	platelet-activating factor receptor	PTAFR	↑	↑	↑	↑
	ATP-binding cassette, sub-family B (MDR/TAP), member 1	ABCB1	↑	↑	↑	-
	advanced glycosylation end product-specific receptor	AGER	↑	↑	↓	-
	PYD and CARD domain containing	PYCARD	↑	↑	↑	↑
	BCL2-related protein A1	BCL2A1	↑	↑	↑	↑
	BCL2-like 11 (apoptosis facilitator)	BCL2L11	↑	↑	-	↑
	CD274 molecule	CD274	↑	↑	↑	↑
	BCL2/adenovirus E1B 19kDa interacting protein 3	BNIP3	↑	↑	↓	↓
	caspase 4, apoptosis-related cysteine peptidase	CASP4	↑	↑	-	↑
	CASP8 and FADD-like apoptosis regulator	CFLAR	↑	↑	-	-
	cell death-inducing DFFA-like effector a	CIDEA	↑	↑	↓	↑
	immediate early response 3	IER3	↑	↑	-	-
	TNF receptor-associated factor 1	TRAF1	↑	↑	↑	-
	TNF receptor-associated factor 2	TRAF2	↑	↑	-	↑
	inhibin, beta A	INHBA	↑	↑	↑	↓
	angiopoietin 1	ANGPT1	↑	↑	↓	↓
	brain-derived neurotrophic factor	BDNF	↑	↑	↑	↓
	tumor necrosis factor (ligand) superfamily, member 13b	TNFSF13B	↑	↑	↑	-
	B-cell linker	BLNK	↑	↑	-	↑
	bone morphogenetic protein 2	BMP2	↑	↑	↓	↑
	bone morphogenetic protein 4	BMP4	↑	↑	-	↑
	calcitonin-related polypeptide beta	CALCB	↑	↑	↓	↑
	fibroblast growth factor 8 (androgen-induced)	FGF8	↑	↑	↓	↓
	follistatin-like 3 (secreted glycoprotein)	FSTL3	↑	↑	↑	↓
	colony stimulating factor 3 (granulocyte)	CSF3	↑	↑	-	↓
	colony stimulating factor 2 (granulocyte-macrophage)	CSF2	↑	↑	↓	-
	erythropoietin	EPO	↑	↑	↓	-
	insulin-like growth factor binding protein 2, 36kDa	IGFBP2	↑	↑	↓	↑
	colony stimulating factor 1 (macrophage)	CSF1	↑	↑	-	↓
	midkine (neurite growth-promoting factor 2)	MDK	↑	↑	↑	↑
	tachykinin receptor 1	TACR1	↑	↑	↓	-
	neuregulin 1	NRG1	↑	↑	-	↓
	secreted phosphoprotein 1	SPP1	↑	↑	↑	↑
	platelet-derived growth factor beta polypeptide	PDGFB	↑	↑	-	↑
	phosphatidylinositol glycan anchor biosynthesis, class F	PIGF	↑	↑	-	-
	proenkephalin	PENK	↑	↑	↑	↓
	prolactin	PRL	↑	↑	↓	↓
	KIT ligand	KITLG	↑	↑	↓	-
	immediate early response 3	IER3	↑	↑	-	-
	tumor necrosis factor, alpha-induced protein 3	TNFAIP3	↑	↑	↑	↑
	TNFAIP3 interacting protein 3	TNIP3	↑	↑	↑	-
	androgen receptor	AR	↑	↑	↓	↓
	BMI1 polycomb ring finger oncogene	BMI1	↑	↑	-	-
	caudal type homeobox 1	CDX1	↑	↑	↑	↑
	CCAAT/enhancer binding protein (C/EBP), delta	CEBPD	↑	↑	-	↓
	dentin matrix acidic phosphoprotein 1	DMP1	↑	↑	↓	↑
	E74-like factor 3 (ets domain transcription factor, epithelial-specific )	ELF3	↑	↑	↑	↑
	GATA binding protein 3	GATA3	↑	↑	↑	↑
	NA	HOXA10 /// HOXA9	↑	↑	↑	↓
	interferon regulatory factor 1	IRF1	↑	↑	↑	↑
	interferon regulatory factor 2	IRF2	↑	↑	-	-
	interferon regulatory factor 4	IRF4	↑	↑	↓	-
	interferon regulatory factor 7	IRF7	↑	↑	↑	↑
	jun B proto-oncogene	JUNB	↑	↑	↑	↓
	lymphoid enhancer-binding factor 1	LEF1	↑	↑	↑	↑
	cAMP responsive element binding protein 3	CREB3	↑	↑	-	-
	NLR family, pyrin domain containing 2	NLRP2	↑	↑	↑	↑
	nuclear receptor subfamily 4, group A, member 2	NR4A2	↑	↑	↓	↓
	progesterone receptor	PGR	↑	↑	↓	-
	spleen focus forming virus (SFFV) proviral integration oncogene spi1	SPI1	↑	↑	↑	↑
	snail homolog 1 (Drosophila)	SNAI1	↑	↑	↓	↓
	SRY (sex determining region Y)-box 9	SOX9	↑	↑	-	↑
	signal transducer and activator of transcription 5A	STAT5A	↑	↑	↑	↑
	transcription factor EC	TFEC	↑	↑	↑	↑
	twist homolog 1 (Drosophila)	TWIST1	↑	↑	↑	↓
	twist homolog 2 (Drosophila)	TWIST2	↑	↑	↑	↓
	Wilms tumor 1	WT1	↑	↑	↓	↑
	YY1 transcription factor	YY1	↑	↑	-	-
	alcohol dehydrogenase 1A (class I), alpha polypeptide	ADH1A	↑	↑	-	-
	activation-induced cytidine deaminase	AICDA	↑	↑	↓	-
	alpha-methylacyl-CoA racemase	AMACR	↑	↑	↓	↑
	ADP-ribosylation factor related protein 1	ARFRP1	↑	↑	↑	-
	argininosuccinate synthase 1	ASS1	↑	↑	↑	-
	cytochrome P450, family 19, subfamily A, polypeptide 1	CYP19A1	↑	↑	↓	↑
	ADP-ribosyltransferase 1	ART1	↑	↑	↓	↑
	serpin peptidase inhibitor, clade A (alpha-1 antiproteinase, antitrypsin), member 3	SERPINA3	↑	↑	↑	↑
	beta-site APP-cleaving enzyme 1	BACE1	↑	↑	-	↓
	Bruton agammaglobulinemia tyrosine kinase	BTK	↑	↑	↑	↓
	cathepsin B	CTSB	↑	↑	↑	↓
	chitinase 3-like 1 (cartilage glycoprotein-39)	CHI3L1	↑	↑	↑	↑
	deoxyribonuclease I-like 2	DNASE1L2	↑	↑	↓	-
	lipase, endothelial	LIPG	↑	↑	↑	↑
	ST8 alpha-N-acetyl-neuraminide alpha-2,8-sialyltransferase 1	ST8SIA1	↑	↑	-	-
	NADPH oxidase 1	NOX1	↑	↑	-	↑
	glutathione S-transferase pi 1	GSTP1	↑	↑	↑	↑
	glutamate-cysteine ligase, catalytic subunit	GCLC	↑	↑	-	↑
	glucose-6-phosphatase, catalytic subunit	G6PC	↑	↑	↓	-
	gonadotropin-releasing hormone 2	GNRH2	↑	↑	↓	↑
	granzyme B (granzyme 2, cytotoxic T-lymphocyte-associated serine esterase 1)	GZMB	↑	↑	↑	-
	heme oxygenase (decycling) 1	HMOX1	↑	↑	↑	↓
	hyaluronan synthase 1	HAS1	↑	↑	-	↑
	hydroxysteroid (11-beta) dehydrogenase 2	HSD11B2	↑	↑	↑	↑
	ATPase, Na+/K+ transporting, alpha 2 polypeptide	ATP1A2	↑	↑	↑	-
	deiodinase, iodothyronine, type II	DIO2	↑	↑	↑	↓
	prostaglandin D2 synthase 21kDa (brain)	PTGDS	↑	↑	↑	↓
	lysozyme	LYZ	↑	↑	-	↑
	methylenetetrahydrofolate reductase (NAD(P)H)	MTHFR	↑	↑	↓	↑
	matrix metallopeptidase 3 (stromelysin 1, progelatinase)	MMP3	↑	↑	↑	↓
	myosin light chain kinase	MYLK	↑	↑	↑	↓
	nitric oxide synthase 1 (neuronal)	NOS1	↑	↑	↓	-
	pim-1 oncogene	PIM1	↑	↑	-	-
	polo-like kinase 3	PLK3	↑	↑	-	↓
	phosphoinositide-3-kinase, catalytic, alpha polypeptide	PIK3CA	↑	↑	-	↓
	protein kinase, cAMP-dependent, catalytic, alpha	PRKACA	↑	↑	-	-
	protein kinase C, delta	PRKCD	↑	↑	-	-
	phospholipase C, delta 1	PLCD1	↑	↑	-	↓
	protein tyrosine phosphatase, non-receptor type 1	PTPN1	↑	↑	-	↑
	parathyroid hormone-like hormone	PTHLH	↑	↑	-	↑
	guanine nucleotide binding protein (G protein), beta polypeptide 2-like 1	GNB2L1	↑	↑	-	-
	ST6 beta-galactosamide alpha-2,6-sialyltranferase 1	ST6GAL1	↑	↑	-	↑
	NA	C11orf17 /// NUAK2	↑	↑	-	↑
	spermidine/spermine N1-acetyltransferase 1	SAT1	↑	↑	↓	↑
	telomerase reverse transcriptase	TERT	↑	↑	↓	↑
	transglutaminase 1 (K polypeptide epidermal type I, protein-glutamine-gamma-glutamyltransferase)	TGM1	↑	↑	↓	↑
	transglutaminase 2 (C polypeptide, protein-glutamine-gamma-glutamyltransferase)	TGM2	↑	↑	↑	↑
	platelet-activating factor acetylhydrolase 2, 40kDa	PAFAH2	↑	↑	↓	-
	uridine phosphorylase 1	UPP1	↑	↑	↑	↑
	ATP-binding cassette, sub-family G (WHITE), member 8	ABCG8	↑	↑	-	↑
	aspartate beta-hydroxylase	ASPH	↑	↑	-	-
	NA	ORM1 /// ORM2	↑	↑	↑	↑
	alpha-fetoprotein	AFP	↑	↑	↑	↑
	anti-Mullerian hormone	AMH	↑	↑	↑	↑
	apolipoprotein B mRNA editing enzyme, catalytic polypeptide-like 2	APOBEC2	↑	↑	↓	-
	apolipoprotein C-III	APOC3	↑	↑	↑	↑
	apolipoprotein D	APOD	↑	↑	-	↑
	apolipoprotein E	APOE	↑	↑	↑	↑
	aquaporin 4	AQP4	↑	↑	↓	-
	breast cancer 2, early onset	BRCA2	↑	↑	↑	↑
	myozenin 1	MYOZ1	↑	↑	↓	-
	collagen, type I, alpha 2	COL1A2	↑	↑	↑	↓
	immediate early response 3	IER3	↑	↑	-	-
	solute carrier family 11 (proton-coupled divalent metal ion transporters), member 2	SLC11A2	↑	↑	-	↑
	endothelin 1	EDN1	↑	↑	↓	↓
	EPH receptor A1	EPHA1	↑	↑	↑	↑
	coagulation factor VIII, procoagulant component	F8	↑	↑	↓	-
	ferritin, heavy polypeptide 1	FTH1	↑	↑	↑	↓
	growth arrest and DNA-damage-inducible, beta	GADD45B	↑	↑	↓	↓
	guanine nucleotide binding protein (G protein), alpha inhibiting activity polypeptide 2	GNAI2	↑	↑	↑	↓
	lectin, galactoside-binding, soluble, 3	LGALS3	↑	↑	-	-
	guanylate binding protein 1, interferon-inducible	GBP1	↑	↑	↑	-
	hemoglobin, epsilon 1	HBE1	↑	↑	↓	↑
	hemoglobin, zeta	HBZ	↑	↑	-	-
	keratin 5	KRT5	↑	↑	↑	↑
	high mobility group nucleosome binding domain 1	HMGN1	↑	↑	-	-
	fatty acid binding protein 6, ileal	FABP6	↑	↑	↑	↑
	insulin-like growth factor binding protein 2, 36kDa	IGFBP2	↑	↑	↓	↑
	keratin 3	KRT3	↑	↑	↓	↑
	keratin 6B	KRT6B	↑	↑	↑	↑
	keratin 15	KRT15	↑	↑	↑	↑
	laminin, beta 2 (laminin S)	LAMB2	↑	↑	↑	↓
	lipocalin 2	LCN2	↑	↑	↑	↑
	S100 calcium binding protein A4	S100A4	↑	↑	↑	↓
	serpin peptidase inhibitor, clade B (ovalbumin), member 1	SERPINB1	↑	↑	↓	↑
	mucin 2, oligomeric mucus/gel-forming	MUC2	↑	↑	↑	↑
	myelin basic protein	MBP	↑	↑	-	↑
	solute carrier family 16, member 1 (monocarboxylic acid transporter 1)	SLC16A1	↑	↑	-	-
	TNFAIP3 interacting protein 1	TNIP1	↑	↑	-	↑
	lipocalin 2	LCN2	↑	↑	-	↑
	proteasome (prosome, macropain) activator subunit 1 (PA28 alpha)	PSME1	↑	↑	-	↑
	proteasome (prosome, macropain) activator subunit 2 (PA28 beta)	PSME2	↑	↑	-	↑
	serpin peptidase inhibitor, clade E (nexin, plasminogen activator inhibitor type 1), member 1	SERPINE1	↑	↑	↑	↓
	perforin 1 (pore forming protein)	PRF1	↑	↑	-	↑
	peroxisome proliferator-activated receptor gamma, coactivator 1 beta	PPARGC1B	↑	↑	-	↑
	proopiomelanocortin	POMC	↑	↑	-	↑
	prodynorphin	PDYN	↑	↑	↓	-
	kallikrein-related peptidase 3	KLK3	↑	↑	-	↑
	recombination activating gene 1	RAG1	↑	↑	-	-
	recombination activating gene 2	RAG2	↑	↑	-	↓
	retinoblastoma binding protein 4	RBBP4	↑	↑	-	↑
	serpin peptidase inhibitor, clade E (nexin, plasminogen activator inhibitor type 1), member 2	SERPINE2	↑	↑	↑	↓
	S100 calcium binding protein A6	S100A6	↑	↑	↑	↓
	SH3 domain binding glutamic acid-rich protein like	SH3BGRL	↑	↑	-	↓
	potassium intermediate/small conductance calcium-activated channel, subfamily N, member 2	KCNN2	↑	↑	↓	↑
	S-phase kinase-associated protein 2 (p45)	SKP2	↑	↑	↑	↑
	opsin 1 (cone pigments), short-wave-sensitive	OPN1SW	↑	↑	↓	↓
	endogenous retrovirus group W, member 1	ERVWE1	↑	↑	↓	↑
	syndecan 4	SDC4	↑	↑	-	↓
	NA	SLC6A6	↑	↑	↑	-
	potassium channel, subfamily K, member 5	KCNK5	↑	↑	↑	↑
	toll-like receptor adaptor molecule 1	TICAM1	↑	↑	↓	↑
	transient receptor potential cation channel, subfamily C, member 1	TRPC1	↑	↑	↑	↓
	uroplakin 1B	UPK1B	↑	↑	↓	↑
	cytochrome P450, family 27, subfamily B, polypeptide 1	CYP27B1	↑	↑	↑	↑
	vimentin	VIM	↑	↑	-	↓
	serpin peptidase inhibitor, clade A (alpha-1 antiproteinase, antitrypsin), member 1	SERPINA1	↑	↑	↑	↑
Wnt/β-catenin signaling	Myc	MYC	↑	↑	↑	↑
	Cyclin D1	CCND1	↑	↑	↑	↑
	lymphoid enhancer-binding factor 1	LEF1	↑	↑	↑	↑
	VEGF	VEGF	↑	↑	↑	↓
GSE19826			P1/A1: 67.0%(183/273)		P2/A1: 67.0%(183/273)
GSE22183			P1/A1: 66.7%(194/291)		P2/A1: 66.7%(194/291)
If the ratios of one component between two stable states (for example, P1 state to A1 state) are greater than 1, we define the component activity as increased; otherwise, the component activity is decreased. GC, gastric cancer; N, normal gastric epithelium; ↑, increased component activity or concentration; ↓, decreased component activity or concentration; －, non-significant or uncertain variation…
